# Supplementary material for: Supporting Self-Direction in Social and Daily Life Contexts Among Vulnerable Older Adults: A Protocol for an Integrative Review and Concept Analysis
Source: Behav Sci (Basel). 2025 Dec 11;15(12):1718. doi: 10.3390/bs15121718 (PMC12729509; doi:10.3390/bs15121718)
Supplement: Supplementary file 1 [file behavsci-15-01718-s001.zip]

Archive with 1 entries (1 files):
- behavsci-3910139-supplementary.pdf
